# Supplementary material for: Nuclear Translocation of LDHA Promotes the Catabolism of BCAAs to Sustain GBM Cell Proliferation through the TxN Antioxidant Pathway
Source: Int J Mol Sci. 2023 May 27;24(11):9365. doi: 10.3390/ijms24119365 (PMC10253380; doi:10.3390/ijms24119365)
Supplement: Supplementary file 1 [file ijms-24-09365-s001.zip]

Archive with 1 entries (1 files):
- ijms-2367539-supplementary.pdf
